# Supplementary material for: Assessment of Helminth Biodiversity in Wild Rats Using 18S rDNA Based Metagenomics
Source: PLoS One. 2014 Oct 23;9(10):e110769. doi: 10.1371/journal.pone.0110769 (PMC4207705; doi:10.1371/journal.pone.0110769)
Supplement: Table S1 — QIIME classification taxonomy summary (Level 6). (XLSX) [file pone.0110769.s002.xlsx]

## Sheet: Sheet1
Taxon	TR2	TR3	TR4	TR5	TR6	TR7	TR8	ZR1	ZR2
Eukaryota;Alveolata;Apicomplexa;Coccidia;Eucoccidiorida;Eimeriorina	0.00070164	0.000403973	8.11266e-05	2.56029e-05	0.0633787	5.05186e-05	5.10079e-05	0.00382848	0.000423101
Eukaryota;Alveolata;Apicomplexa;Colpodellidae;Colpodella;Colpodella sp. ATCC50594	0	3.65587e-06	5.79476e-06	3.45986e-06	7.26238e-06	0	0	0	0
Eukaryota;Alveolata;Apicomplexa;Colpodellidae;Colpodella;environmental samples	0	5.4838e-06	1.44869e-06	0	0	0	0	0	0
Eukaryota;Alveolata;Apicomplexa;Gregarinia;Eugregarinida;Gregarinidae	0	0	8.69214e-06	0	0	0	0	0	0
Eukaryota;Alveolata;Ciliophora;Intramacronucleata;Colpodea;Colpodida	5.16998e-05	0.000135267	2.02817e-05	1.38394e-06	5.18741e-06	1.53752e-05	0	0.000510465	0
Eukaryota;Alveolata;Ciliophora;Intramacronucleata;Colpodea;Grossglockneriida	1.47714e-05	1.64514e-05	1.44869e-05	6.91971e-07	0	0	1.594e-06	0	0
Eukaryota;Alveolata;Ciliophora;Intramacronucleata;Litostomatea;Haptoria	3.69284e-05	0.000146235	0	1.24555e-05	2.07496e-06	0	1.594e-06	0	0
Eukaryota;Alveolata;Ciliophora;Intramacronucleata;Oligohymenophorea;Scuticociliatia	0	0	0	0	0	0.000369005	0	0	0
Eukaryota;Alveolata;Ciliophora;Intramacronucleata;Spirotrichea;Stichotrichia	0	0	0	6.91971e-07	1.14123e-05	0	1.594e-06	0	0
Eukaryota;Alveolata;Ciliophora;Intramacronucleata;Spirotrichea;unclassified Spirotrichea	0	1.09676e-05	2.89738e-06	0	0	0	0	0	0
Eukaryota;Alveolata;environmental samples;uncultured alveolate;Other;Other	0	0	0	0	0	0	0	0	0.000141034
Eukaryota;Amoebozoa;Centramoebida;Acanthamoebidae;Acanthamoeba;Acanthamoeba castellanii	0	5.4838e-06	1.44869e-06	0	0	0	0	0	0
Eukaryota;Amoebozoa;Centramoebida;Acanthamoebidae;Acanthamoeba;Acanthamoeba sp. GERF3	0.000162485	6.76335e-05	8.69214e-06	0	1.03748e-06	0	0	0	0
Eukaryota;Amoebozoa;Centramoebida;Acanthamoebidae;Acanthamoeba;unclassified Acanthamoeba	4.43141e-05	3.83866e-05	1.44869e-06	0	0	0	0	0	0
Eukaryota;Amoebozoa;Centramoebida;Acanthamoebidae;Protacanthamoeba;Protacanthamoeba bohemica	7.38569e-06	3.65587e-06	0	0	0	0	0	0	0
Eukaryota;Amoebozoa;Centramoebida;Balamuthiidae;Balamuthia;Balamuthia mandrillaris	0	1.82793e-06	0	0	0	0	0	0	0
Eukaryota;Amoebozoa;Flabellinea;Flamella;Flamella arnhemensis;Other	0	0	1.44869e-06	0	0	0	0	0	0
Eukaryota;Amoebozoa;Flabellinea;Thecamoebidae;Stenamoeba;Stenamoeba limacina	1.47714e-05	1.82793e-06	0	0	0	0	0	0	0
Eukaryota;Amoebozoa;Flabellinea;Vannellidae;Vannella;Vannella sp. GERL41	0	5.4838e-06	1.44869e-06	0	0	0	0	0	0
Eukaryota;Amoebozoa;Mycetozoa;Myxogastria;Hyperamoeba sp. ATCC50750;Other	7.38569e-06	0	0	0	0	0	0	0	0
Eukaryota;Amoebozoa;Tubulinea;Euamoebida;Echinamoebidae;Echinamoeba	7.38569e-06	1.27955e-05	0	0	0	0	0	0	0
Eukaryota;Amoebozoa;Tubulinea;Euamoebida;Echinamoebidae;Filamoeba	3.69284e-05	1.09676e-05	0	0	0	0	0	0	0
Eukaryota;Amoebozoa;Tubulinea;Euamoebida;Tubulinida;Hartmannellidae	1.47714e-05	9.13967e-06	0	0	0	0	0	0	0
Eukaryota;Amoebozoa;Tubulinea;unclassified Lobosea;Lobosea sp. Mb_5C;Other	2.95428e-05	3.65587e-05	1.44869e-06	0	0	0	0	0	0
Eukaryota;Diplomonadida;Hexamitidae;Giardiinae;Octomitus;Octomitus intestinalis	0	0	0	0	0	0	1.594e-06	0.0132721	0
Eukaryota;Euglenozoa;Kinetoplastida;Bodonidae;Bodo;Bodo saltans	0	1.82793e-06	0	1.38394e-06	2.07496e-06	2.19646e-06	0	0	0
Eukaryota;Euglenozoa;Kinetoplastida;Bodonidae;Parabodo;Parabodo caudatus	0	0	2.89738e-06	0	0	0	0	0	7.05169e-05
Eukaryota;Euglenozoa;Kinetoplastida;Bodonidae;Parabodo;Parabodo nitrophilus	0	3.65587e-06	1.44869e-06	0	0	0	0	0	0
Eukaryota;Euglenozoa;Kinetoplastida;Trypanosomatidae;Crithidia;Crithidia fasciculata	0	0	0	6.91971e-07	0	0	0	0	0
Eukaryota;Euglenozoa;Kinetoplastida;Trypanosomatidae;Phytomonas;Phytomonas sp.	0	0	0	0	0	0	1.594e-06	0	0
Eukaryota;Fungi;Chytridiomycota;Chytridiomycetes;Chytridiales;Chytridiaceae	0	0	0	6.91971e-07	0	0	0	0	0
Eukaryota;Fungi;Dikarya;Ascomycota;Pezizomycotina;Arthoniomycetes	1.47714e-05	0	1.44869e-06	6.91971e-07	0	2.19646e-06	3.18799e-06	0	7.05169e-05
Eukaryota;Fungi;Dikarya;Ascomycota;Pezizomycotina;Dothideomycetes	0.000679483	0.00103278	0.000149215	0.000116943	0.000196084	0.000131788	9.88278e-05	0.00178663	0.00387843
Eukaryota;Fungi;Dikarya;Ascomycota;Pezizomycotina;Eurotiomycetes	4.43141e-05	2.19352e-05	6.5191e-05	4.15183e-06	9.33734e-06	4.39292e-06	1.594e-06	0.00127616	0.000282068
Eukaryota;Fungi;Dikarya;Ascomycota;Pezizomycotina;Lecanoromycetes	3.69284e-05	3.10749e-05	4.2012e-05	1.93752e-05	1.65997e-05	3.29469e-05	5.73839e-05	0.00102093	0.000634652
Eukaryota;Fungi;Dikarya;Ascomycota;Pezizomycotina;Leotiomycetes	2.95428e-05	7.31173e-06	2.3179e-05	2.76788e-06	4.14993e-06	1.75717e-05	7.96998e-06	0.00229709	0.000282068
Eukaryota;Fungi;Dikarya;Ascomycota;Pezizomycotina;Pezizomycetes	0.000140328	4.56983e-05	1.30382e-05	0	1.03748e-06	1.09823e-05	1.594e-06	0	0
Eukaryota;Fungi;Dikarya;Ascomycota;Pezizomycotina;Sordariomycetes	7.38569e-06	7.31173e-06	2.89738e-06	0	0	0	0	0.000255232	0.000141034
Eukaryota;Fungi;Dikarya;Ascomycota;Saccharomycotina;Saccharomycetes	0.00080504	0.000614185	0.00285392	0.000787463	0.00207704	0.000997193	0.000223159	0.00535988	0.614202
Eukaryota;Fungi;Dikarya;Ascomycota;Taphrinomycotina;Taphrinomycetes	2.95428e-05	2.01073e-05	3.62172e-05	2.2835e-05	2.17871e-05	1.09823e-05	1.7534e-05	0.000255232	0.000423101
Eukaryota;Fungi;Dikarya;Ascomycota;environmental samples;uncultured Ascomycota	4.43141e-05	7.49453e-05	1.44869e-06	6.91971e-07	1.03748e-06	0	0	0.00280755	0
Eukaryota;Fungi;Dikarya;Ascomycota;mitosporic Ascomycota;Coniosporium	7.38569e-06	1.82793e-06	0.000250623	6.22774e-06	3.11245e-06	1.53752e-05	1.9128e-05	0.000765697	0.000211551
Eukaryota;Fungi;Dikarya;Ascomycota;mitosporic Ascomycota;Graphium	7.38569e-06	1.82793e-06	1.44869e-06	0	0	0	0	0	0
Eukaryota;Fungi;Dikarya;Ascomycota;mitosporic Ascomycota;Heliocephala	0	0	0	0	0	0	1.594e-06	0	0
Eukaryota;Fungi;Dikarya;Ascomycota;mitosporic Ascomycota;Lecophagus	0	1.82793e-06	1.44869e-06	0	0	0	3.18799e-06	0	0.000141034
Eukaryota;Fungi;Dikarya;Ascomycota;mitosporic Ascomycota;Neoplaconema	0	1.82793e-06	7.24345e-06	4.8438e-06	3.11245e-06	6.58938e-06	6.37599e-06	0	0.000282068
Eukaryota;Fungi;Dikarya;Ascomycota;mitosporic Ascomycota;Phaeomoniella	0	0	1.44869e-06	0	0	0	0	0	0
Eukaryota;Fungi;Dikarya;Ascomycota;mitosporic Ascomycota;Phialemonium	0	0	1.44869e-06	0	0	0	0	0	0
Eukaryota;Fungi;Dikarya;Ascomycota;mitosporic Ascomycota;Phoma	7.38569e-05	2.55911e-05	1.30382e-05	4.15183e-06	0	8.78584e-06	1.594e-06	0	0.000141034
Eukaryota;Fungi;Dikarya;Ascomycota;mitosporic Ascomycota;Scolecobasidium	2.95428e-05	9.13967e-06	1.44869e-06	0	0	2.19646e-06	0	0	0
Eukaryota;Fungi;Dikarya;Ascomycota;mitosporic Ascomycota;Tricladium	0	1.82793e-06	0	0	0	0	0	0	0
Eukaryota;Fungi;Dikarya;Basidiomycota;Agaricomycotina;Agaricomycetes	0.000125557	0.000160858	0.000181086	8.99562e-05	0.000116198	0.000151556	0.000102016	0.00459418	0.0045836
Eukaryota;Fungi;Dikarya;Basidiomycota;Agaricomycotina;Dacrymycetes	0	0	4.34607e-06	0	0	0	0	0	0
Eukaryota;Fungi;Dikarya;Basidiomycota;Agaricomycotina;Tremellomycetes	0.00161747	0.0010931	8.4024e-05	0.00029132	0.000116198	6.80903e-05	0.000154618	0.00331802	0.00183344
Eukaryota;Fungi;Dikarya;Basidiomycota;Basidiomycota incertae sedis;Wallemiomycetes	0	0	2.89738e-06	0	0	0	0	0.00331802	0
Eukaryota;Fungi;Dikarya;Basidiomycota;Pucciniomycotina;Agaricostilbomycetes	7.38569e-06	1.82793e-06	4.34607e-06	0	0	2.19646e-06	1.594e-06	0.00484941	0
Eukaryota;Fungi;Dikarya;Basidiomycota;Pucciniomycotina;Atractiellomycetes	2.21571e-05	1.09676e-05	0	0	0	0	0	0	0
Eukaryota;Fungi;Dikarya;Basidiomycota;Pucciniomycotina;Cystobasidiomycetes	0	3.65587e-06	1.44869e-05	2.07591e-06	1.03748e-06	0	0	0	0.000141034
Eukaryota;Fungi;Dikarya;Basidiomycota;Pucciniomycotina;Microbotryomycetes	0.000709026	0.00148611	8.83701e-05	5.32818e-05	0.00014836	6.15009e-05	5.89779e-05	0.00153139	0.00204499
Eukaryota;Fungi;Dikarya;Basidiomycota;Pucciniomycotina;Pucciniomycetes	0	1.82793e-06	1.44869e-06	6.91971e-07	3.11245e-06	4.39292e-06	1.594e-06	0	7.05169e-05
Eukaryota;Fungi;Dikarya;Basidiomycota;Ustilaginomycotina;Exobasidiomycetes	7.38569e-06	1.82793e-06	7.24345e-06	6.50453e-05	5.18741e-06	0.000136181	0.000145054	0.000510465	7.05169e-05
Eukaryota;Fungi;Dikarya;Basidiomycota;Ustilaginomycotina;Ustilaginomycetes	0	0	5.79476e-06	4.15183e-06	0	4.39292e-06	0	0.000255232	0
Eukaryota;Fungi;Dikarya;Basidiomycota;basidiomycete yeast sp. BG02-6-6-1-5;Other	0.00070164	0.000603218	8.11266e-05	1.31475e-05	1.45248e-05	0	0.000355461	0	7.05169e-05
Eukaryota;Fungi;Dikarya;environmental samples;uncultured Dikarya;Other	2.21571e-05	1.09676e-05	7.24345e-06	6.91971e-07	1.97122e-05	0	1.594e-06	0	0.000211551
Eukaryota;Fungi;Fungi incertae sedis;Basal fungal lineages;Entomophthoromycotina;Entomophthorales	0	1.46235e-05	7.24345e-06	3.45986e-06	3.11245e-06	6.58938e-06	0	0.000255232	0.000211551
Eukaryota;Fungi;Fungi incertae sedis;Basal fungal lineages;Kickxellomycotina;Kickxellales	0	0	0	2.07591e-06	0	0	0	0	0
Eukaryota;Fungi;Fungi incertae sedis;Basal fungal lineages;Mucoromycotina;Mucorales	0.000768112	0.000124299	2.89738e-05	8.99562e-06	4.04618e-05	2.19646e-06	6.37599e-06	0.00229709	0
Eukaryota;Fungi;Fungi incertae sedis;Basal fungal lineages;Nephridiophaga;Nephridiophaga blattellae	0	7.31173e-06	0	0	0	0	0	0	0
Eukaryota;Fungi;Fungi incertae sedis;Basal fungal lineages;unclassified zygomycetes;zygomycete sp. AM-2008a	0	0	2.89738e-06	0	0	2.19646e-06	0	0	0
Eukaryota;Fungi;environmental samples;uncultured fungus;Other;Other	8.86283e-05	1.82793e-05	7.24345e-06	0	0	0	0	0	0
Eukaryota;Fungi;fungal sp. GMG_C6;Other;Other;Other	0	3.65587e-06	0.000157907	2.07591e-06	3.11245e-06	8.78584e-06	3.18799e-06	0	0
Eukaryota;Heterolobosea;Schizopyrenida;Vahlkampfiidae;Naegleria;Naegleria gruberi	1.47714e-05	0	4.34607e-06	0	0	0	0	0	0
Eukaryota;Heterolobosea;Schizopyrenida;Vahlkampfiidae;Tetramitus;Tetramitus thermacidophilus	0	0	1.01408e-05	0	0	0	0	0	0
Eukaryota;Ichthyosporea;Ichthyophonida;Anurofeca;Anurofeca richardsi;Other	9.60139e-05	5.66659e-05	2.3179e-05	6.91971e-07	9.33734e-06	0	0	0	0
Eukaryota;Metazoa;Annelida;Clitellata;Oligochaeta;Haplotaxida	0	0	0	6.91971e-07	0	2.19646e-06	0	0	0
Eukaryota;Metazoa;Arthropoda;Chelicerata;Arachnida;Acari	7.38569e-06	1.82793e-06	1.44869e-06	4.15183e-06	3.11245e-06	0	4.78199e-06	0.000255232	0.000211551
Eukaryota;Metazoa;Arthropoda;Hexapoda;Collembola;Entomobryomorpha	1.47714e-05	5.4838e-06	1.15895e-05	8.99562e-06	7.26238e-06	1.31788e-05	9.56398e-06	0	0.000564135
Eukaryota;Metazoa;Arthropoda;Hexapoda;Collembola;Poduromorpha	0	0	1.44869e-06	0	3.11245e-06	0	0	0	0
Eukaryota;Metazoa;Arthropoda;Hexapoda;Collembola;Symphypleona	7.38569e-06	1.82793e-06	1.15895e-05	9.6876e-06	1.65997e-05	1.09823e-05	1.1158e-05	0.000255232	0.000211551
Eukaryota;Metazoa;Arthropoda;Hexapoda;Insecta;Pterygota	0	7.31173e-06	1.44869e-06	3.45986e-06	7.26238e-06	1.31788e-05	1.594e-06	0.000255232	0.000211551
Eukaryota;Metazoa;Chordata;Craniata;Vertebrata;Euteleostomi	0.00240035	0.00173654	0.00337834	0.000105872	0.00467904	0.00224698	7.96998e-06	0.316743	0.0091672
Eukaryota;Metazoa;Nematoda;Chromadorea;Ascaridida;Ascaridoidea	0	0	0	0	0	0	1.594e-06	0	0
Eukaryota;Metazoa;Nematoda;Chromadorea;Ascaridida;Heterakoidea	0.000613012	0.000232147	0.000102857	3.45986e-06	1.03748e-06	8.56619e-05	0.000317205	0	7.05169e-05
Eukaryota;Metazoa;Nematoda;Chromadorea;Oxyurida;Oxyuroidea	0	0	0	6.91971e-07	0	0	0	0	0.00966081
Eukaryota;Metazoa;Nematoda;Chromadorea;Rhabditida;Panagrolaimoidea	0.886268	0.915204	0.302385	0.751297	0.895181	0.64355	0.760904	0.0336907	0.037656
Eukaryota;Metazoa;Nematoda;Chromadorea;Rhabditida;Rhabditoidea	2.21571e-05	2.37631e-05	7.24345e-05	0	1.76372e-05	8.78584e-06	1.594e-06	0.000255232	0
Eukaryota;Metazoa;Nematoda;Chromadorea;Rhabditida;Strongylida	0.0914348	0.0749069	0.687832	0.246825	0.0331403	0.351082	0.2367	0.0140378	0.016783
Eukaryota;Metazoa;Nematoda;Chromadorea;Rhigonematida;Rhigonematoidea	7.38569e-06	5.4838e-06	0	0	0	2.19646e-06	1.594e-06	0	0
Eukaryota;Metazoa;Nematoda;Chromadorea;Spirurida;Acuarioidea	1.47714e-05	7.31173e-06	8.69214e-06	0	0	2.19646e-06	9.56398e-06	0	0
Eukaryota;Metazoa;Nematoda;Chromadorea;Spirurida;Spiruroidea	7.38569e-06	0	1.44869e-06	0	0	0	1.594e-06	0	0
Eukaryota;Metazoa;Nematoda;Chromadorea;Tylenchida;Aphelenchoidea	0	0	1.44869e-06	0	0	2.19646e-06	1.594e-06	0.000255232	7.05169e-05
Eukaryota;Metazoa;Nematoda;Chromadorea;Tylenchida;Sphaerulariidae	0	0	0	0	0	2.19646e-06	0	0	0
Eukaryota;Metazoa;Nematoda;Enoplea;Dorylaimida;Dorylaimina	0	0	0	0	0	2.19646e-06	0	0	0
Eukaryota;Metazoa;Nematoda;Enoplea;Mononchida;Mononchina	0	0	0	0	1.03748e-06	0	0	0	0
Eukaryota;Metazoa;Nematoda;Nematoda environmental samples;uncultured nematoda;Other	0	0	1.44869e-06	0	0	0	0	0	0
Eukaryota;Metazoa;Platyhelminthes;Cestoda;Eucestoda;Cyclophyllidea	7.38569e-05	3.65587e-05	7.24345e-05	1.52234e-05	4.97991e-05	0.000138377	2.39099e-05	0.0145482	0.281856
Eukaryota;Metazoa;Platyhelminthes;Turbellaria;Rhabdocoela;Typhloplanoida	0	1.64514e-05	0	0	0	0	0	0	0
Eukaryota;Metazoa;Platyhelminthes;Turbellaria;Seriata;Tricladida	1.47714e-05	3.65587e-06	5.79476e-06	6.22774e-06	6.22489e-06	6.58938e-06	0	0	0.000211551
Eukaryota;Metazoa;Rotifera;Bdelloidea;Adinetida;Adinetidae	0	3.65587e-06	4.34607e-06	0	1.03748e-06	0	0	0	0
Eukaryota;Metazoa;Rotifera;Bdelloidea;unclassified Bdelloidea;environmental samples	2.95428e-05	4.02145e-05	0.000211509	0	1.03748e-06	6.58938e-06	0	0	0
Eukaryota;Metazoa;Tardigrada;Eutardigrada;Parachela;Macrobiotidae	0	1.82793e-06	1.44869e-06	6.91971e-07	0	0	0	0	0
Eukaryota;Metazoa;Tardigrada;Heterotardigrada;Echiniscoidea;Echiniscidae	7.38569e-06	0	0	0	0	0	0	0	0
Eukaryota;Metazoa;environmental samples;invertebrate environmental sample;Other;Other	7.38569e-06	3.65587e-06	2.89738e-06	0	1.03748e-06	2.19646e-06	0	0	0
Eukaryota;Parabasalia;Trichomonadida;Trichomonadidae;Pentatrichomonas;Pentatrichomonas hominis	0.0108422	0.00069827	5.07041e-05	4.7746e-05	0.000318507	0.000349237	0	0	0
Eukaryota;Rhizaria;Cercozoa;Cercomonadida;Cercomonadidae;Cercomonas	0	3.65587e-06	1.44869e-06	6.91971e-07	0	0	0	0	0
Eukaryota;Rhizaria;Cercozoa;Cercomonadida;Cercomonadidae;environmental samples	7.38569e-06	0	0	6.91971e-07	0	0	0	0	7.05169e-05
Eukaryota;Rhizaria;Cercozoa;Cercozoa sp. COHH 1;Other;Other	1.47714e-05	1.09676e-05	1.01408e-05	0	0	4.39292e-06	0	0	0
Eukaryota;Rhizaria;Cercozoa;Cercozoa sp. TGS5;Other;Other	0	1.82793e-06	0	0	0	0	0	0	0
Eukaryota;Rhizaria;Cercozoa;Silicofilosea;Euglyphida;Euglyphidae	0.000214185	0.000190105	0	1.10715e-05	6.22489e-06	0	0	0	0
Eukaryota;Rhizaria;Cercozoa;Silicofilosea;Euglyphida;Trinematidae	0	3.65587e-06	2.89738e-06	0	0	0	0	0	0
Eukaryota;Rhizaria;Cercozoa;Silicofilosea;Thaumatomonadida;Thaumatomastigidae	0	1.82793e-06	0	0	0	0	0	0	0
Eukaryota;Rhizaria;Cercozoa;environmental samples;Thaumatomonadida environmental sample;Other	7.38569e-06	0	0	0	0	0	0	0	0
Eukaryota;Rhizaria;Cercozoa;environmental samples;uncultured cercozoan;Other	2.21571e-05	1.09676e-05	1.44869e-06	0	0	2.19646e-06	3.18799e-06	0	0
Eukaryota;Viridiplantae;Chlorophyta;Chlorophyceae;Chlamydomonadales;Dunaliellaceae	0	0	1.44869e-06	0	0	0	0	0	0
Eukaryota;Viridiplantae;Chlorophyta;Trebouxiophyceae;Chlorella;'Chlorella' saccharophila	0	0	0	0	0	0	1.4346e-05	0	0
Eukaryota;Viridiplantae;Chlorophyta;Trebouxiophyceae;Chlorellales;Chlorellaceae	2.95428e-05	3.29028e-05	0.00122704	3.45986e-06	4.14993e-06	4.17327e-05	6.37599e-06	0	0
Eukaryota;Viridiplantae;Chlorophyta;environmental samples;uncultured Chlorophyta;Other	0	0	5.79476e-06	0	0	6.58938e-06	0	0	0
Eukaryota;Viridiplantae;Streptophyta;Embryophyta;Marchantiophyta;Marchantiopsida	0	0	0	0	0	2.19646e-06	0	0	0
Eukaryota;Viridiplantae;Streptophyta;Embryophyta;Tracheophyta;Spermatophyta	3.69284e-05	5.4838e-05	0.000123139	6.85051e-05	0.000287383	0.000228432	0.000610501	0.559469	0.00973133
Eukaryota;Viridiplantae;Streptophyta;Klebsormidiophyceae;Klebsormidiales;Klebsormidiaceae	0	0	0	0	0	0	1.594e-06	0	0
Eukaryota;environmental samples;uncultured eukaryote;Other;Other;Other	0.000472684	0.000228492	2.3179e-05	1.31475e-05	1.65997e-05	2.19646e-05	9.56398e-06	0.00510465	0.0012693
Eukaryota;environmental samples;uncultured marine eukaryote;Other;Other;Other	2.21571e-05	9.13967e-06	4.34607e-06	0	0	8.78584e-06	0	0	7.05169e-05
Eukaryota;environmental samples;uncultured rumen protozoa;Other;Other;Other	0	0	2.89738e-05	0	0	0	0	0	0
Eukaryota;stramenopiles;Blastocystis;Blastocystis sp. RN94-9;Other;Other	0	0	2.89738e-05	0	0	0	0	0	0
Eukaryota;stramenopiles;Chrysophyceae;Chromulinales;Chromulinaceae;Ochromonas	0	0	0	6.91971e-07	0	0	0	0	0
Eukaryota;stramenopiles;Chrysophyceae;Chromulinales;Chromulinaceae;Spumella	7.38569e-06	1.27955e-05	8.69214e-06	4.8438e-06	9.33734e-06	4.39292e-06	7.96998e-06	0.000510465	0.000634652
Eukaryota;stramenopiles;Chrysophyceae;Chromulinales;Chromulinaceae;Uroglena	0	1.82793e-06	0	0	0	0	0	0	0
Eukaryota;stramenopiles;Chrysophyceae;environmental samples;uncultured chrysophyte;Other	7.38569e-06	0	2.89738e-06	0	1.03748e-06	0	1.594e-06	0	0
Eukaryota;stramenopiles;Eustigmatophyceae;Eustigmatales;Eustigmataceae;Vischeria	0	0	2.89738e-06	0	0	0	0	0	0
Eukaryota;stramenopiles;Hyphochytriomycetes;Rhizidiomycetaceae;Rhizidiomyces;Rhizidiomyces apophysatus	3.69284e-05	1.27955e-05	0	0	1.03748e-06	0	0	0	0
Eukaryota;stramenopiles;Oomycetes;Peronosporales;Phytophthora;Phytophthora infestans T30-4	7.38569e-06	0	0	0	0	0	0	0	0
Eukaryota;stramenopiles;Oomycetes;Pythiales;Pythiaceae;unclassified Pythiaceae	0	1.09676e-05	0	0	0	0	0	0	0
Eukaryota;stramenopiles;Oomycetes;Saprolegniales;Saprolegniaceae;Saprolegnia	2.21571e-05	9.13967e-06	0	0	0	0	0	0	0
Eukaryota;stramenopiles;Slopalinida;Opalinidae;Cepedea;Cepedea virguloidea	1.47714e-05	9.13967e-06	0	0	1.03748e-06	0	0	0	0
Eukaryota;stramenopiles;Synurophyceae;Ochromonadales;Ochromonadaceae;environmental samples	4.43141e-05	3.83866e-05	2.02817e-05	1.38394e-05	1.65997e-05	2.63575e-05	1.4346e-05	0.000255232	0.000987236
